# Supplementary material for: Repeated Transcranial Photobiomodulation with Light-Emitting Diodes Improves Psychomotor Vigilance and EEG Networks of the Human Brain
Source: Bioengineering (Basel). 2023 Sep 5;10(9):1043. doi: 10.3390/bioengineering10091043 (PMC10525861; doi:10.3390/bioengineering10091043)
Supplement: Supplementary file 1 [file bioengineering-10-01043-s001.zip]

Archive with 1 entries (1 files):
- bioengineering-2525425-supplementary.pdf
